# Supplementary material for: Viruses Identified in Shrews (Soricidae) and Their Biomedical Significance
Source: Viruses. 2024 Sep 10;16(9):1441. doi: 10.3390/v16091441 (PMC11437491; doi:10.3390/v16091441)
Supplement: Supplementary file 1 [file viruses-16-01441-s001.zip]

Archive with 1 entries (1 files):
- viruses-3200658-supplementary.xlsx
