# Supplementary material for: Viruses Identified in Shrews (Soricidae) and Their Biomedical Significance
Source: Viruses. 2024 Sep 10;16(9):1441. doi: 10.3390/v16091441 (PMC11437491; doi:10.3390/v16091441)
Supplement: Supplementary file 1 [file viruses-16-01441-s001.zip › viruses-3200658-supplementary.xlsx]

## Sheet: Sheet1
	Table S1. Detailed information regarding the viruses having been identified in shrews.
	Virus family	Virus genus	Virus species name	Strain or common name	Host species	Country	Detection and references	GenBank accession numbers of relevant sequences
Table 2 in the main text	Arenaviridae	Mammarenavirus	Mammarenavirus wenzhouense*	Wēnzhōu virus	Suncus murinus; Sorex araneus	China	diverse samples_RT-PCR+isolation [12, 13]; multiple organs and feces_HTS [11]	KM051422.1; MZ328242; MZ328243
	Arenaviridae	Mammarenavirus	Mammarenavirus choriomeningitidis*	lymphocytic choriomeningitis virus	Crocidura goliath	Gabon	sera_serology [14]	No sequences
	Arenaviridae	Mammarenavirus	unclassified species	shrew mammarenavirus	Suncus murinus	China	diverse samples_RT-PCR [15]	KY659332.1
	Bornaviridae	Orthobornavirus	Orthobornavirus bornaense*	Borna disease virus 1	Crocidura leucodon	Switzerland; Germany	heart_RT-PCR [16]; multiple organs_HTS [OR713886]#	OR713886.1—OR713892.1
	Chuviridae	unclassified genera	unclassified species	Wufeng shrew chuvirus 1	Crocidura attenuata; Chodsigoa smithii	China	multiple organs and feces_HTS [11]	OQ715564.1—OQ715565.1
	Chuviridae	unclassified genera	unclassified species	Wufeng shrew chuvirus 2	Chodsigoa smithii	China	multiple organs and feces_HTS [11]	OQ715566.1
	Chuviridae	unclassified genera	unclassified species	Wufeng shrew chuvirus 5	Chodsigoa smithii	China	multiple organs and feces_HTS [11]	OQ715569.1
	Chuviridae	unclassified genera	unclassified species	Wufeng shrew chuvirus 6	Crocidura attenuata	China	multiple organs and feces_HTS [11]	OQ715570.1
	Chuviridae	unclassified genera	unclassified species	Crocidura lasiura chuvirus	Crocidura lasiura	China	Lung_HTS [17]	PP272616.1
	Filoviridae	Ebolavirus	Oblavirus percae*	Ebola virus	Sylvisorex ollula	Central African Republic	spleen_RT-PCR [18]	No sequences
	Hantaviridae	Mobatvirus	Mobatvirus lenaense	Lena virus	Sorex caecutiens; Sorex roboratus	Russia	lung_RT-PCR [19]	MW505551.1—MW505552.1
	Hantaviridae	Orthohantavirus	Orthohantavirus artybashense	Artybash virus	Sorex caecutiens	Russia	lung_RT-PCR [20]	KM288698.1—KM288699.1
	Hantaviridae	Orthohantavirus	Orthohantavirus asikkalaense	Asikkala virus	Sorex minutus	Finland; Czech; Germany	diverse samples_RT-PCR [21]	KC880341.1—KC880349.1
	Hantaviridae	Orthohantavirus	Orthohantavirus boweense	Bowé virus	Crocidura douceti	Guinea	muscle_RT-PCR [22]	KC631782.1—KC631784.1
	Hantaviridae	Orthohantavirus	Orthohantavirus caobangense	Cao Bằng virus	Anourosorex squamipes	Vietnam; China	diverse samples_RT-PCR [23] multiple organs and feces_HTS [10]	EF543523.1—EF543527.1
	Hantaviridae	Orthohantavirus	Orthohantavirus caobangense	Wufeng shrew orthohantavirus 1	Chodsigoa smithii	China	multiple organs and feces_HTS [10]	OQ715422.1—OQ715424.1
	Hantaviridae	Orthohantavirus	Orthohantavirus caobangense	Wufeng shrew orthohantavirus 2	Chodsigoa smithii	China	multiple organs and feces_HTS [10]	OQ715424.1—OQ715426.1
	Hantaviridae	Orthohantavirus	Orthohantavirus jejuense	Jeju virus	Crocidura shantungensis	South Korea	lung+liver_RT-PCR [24]	HQ663933.1—HQ663935.1
	Hantaviridae	Orthohantavirus	Orthohantavirus kenkemeense	Kenkeme virus	Sorex roboratus	Russia	lung+liver_RT-PCR [25]	GQ306148.1—GQ306150.1
	Hantaviridae	Orthohantavirus	Orthohantavirus seoulense*	Seoul virus	Crocidura lasiura	China	lung_RT-PCR [26]	KY094128.1—KY094129.1
	Hantaviridae	Orthohantavirus	Orthohantavirus seewisense	Seewis virus	Sorex araneus; Sorex tundrensis; Sorex daphaenodon; Sorex minutus; Neomys anomalus	Switzerland;Germany, Slovakia, Hungary, Finland, Austria, Russia, Poland, and the Czech Republic	lung+liver_RT-PCR [27, 28]	EF636024.1—EF636026.1; JQ425260—JQ425341; MT560032.1—MT560056.1; MN815782.1—MT560086.1;
	Hantaviridae	Orthohantavirus	unclassified species	Yákèshí virus	Sorex unguiculatus	China	diverse samples_RT-PCR [23]	JX465389.1; JX465403.1; JX465423.1
	Hantaviridae	Orthohantavirus	unclassified species	Altai virus	Sorex araneus	Russia	lung_RT-PCR+isolation [29]	MN401398.1—MN401401.1
	Hantaviridae	Orthohantavirus	unclassified species	Xinyi virus	Anourosorex yamashinai	China	multiple organs_RT-PCR [30]	KF705677.1—KF705679.1
	Hantaviridae	Orthohantavirus	unclassified species	Ash River virus	Sorex cinereus	United States	lung+liver_RT-PCR [31]	KY962807.1—KY962808.1; EF619961.1; EF650086.1
	Hantaviridae	Orthohantavirus	unclassified species	Jemez Springs virus	Sorex monticolus	United States	lung+liver_RT-PCR [31]	EF619960.1; EF619962.1
	Hantaviridae	Orthohantavirus	unclassified species	Camp Ripley virus	Blarina brevicauda	United States	lung+liver_RT-PCR [32]	EF540771.1; EF540774.1
	Hantaviridae	Orthohantavirus	unclassified species	Boginia virus	Neomys fodiens	Poland	lung_RT-PCR [33]	JX990964.1—JX990966.1
	Hantaviridae	Orthohantavirus	unclassified species	Azagny virus	Crocidura obscurior	Côte d'Ivoire	lung_RT-PCR [34]	JF276226.1—JF276228.1
	Hantaviridae	Orthohantavirus	unclassified species	Qiān Hú Shān virus	Sorex cylindricauda	China	lung_RT-PCR [35]	GU566021.1—GU566023.1
	Hantaviridae	Thottimvirus	Thottimvirus imjinense	Imjin virus	Crocidura lasiura	South Korea	diverse samples_RT-PCR +isolation [36]	EF641797.1—EF641807.1
	Hantaviridae	Thottimvirus	Thottimvirus thottapalayamense	Thottapalayam virus	Suncus murinus	China	multiple organs and feces_HTS [11]	MZ328248.1—MZ328250.1
	Hantaviridae	Thottimvirus	Thottimvirus thottapalayamense	Thottapalayam virus	Suncus murinus	India; Nepal	lung_RT-PCR+isolation [37, 38]	DQ825770.1—DQ825771.1; AY526097.1; HQ831358.1—HQ831376.1
	Hantaviridae	Thottimvirus	unclassified species	Kilimanjaro virus	Myosorex geata	Tanzania	liver_RT-PCR [39]	JX193695.1—JX193697.1
	Hantaviridae	Thottimvirus	unclassified species	Uluguru virus	Myosorex zinki	Tanzania	liver_RT-PCR [39]	JX193698.1—JX193700.1
	Nairoviridae	Orthonairovirus	Orthonairovirus erveense*	Erve virus	Crocidura russula	France; Germany	multiple organs_RT-PCR [40] [OR713866]#	KU925458.1—KU925460.1
	Nairoviridae	Orthonairovirus	Orthonairovirus lambarenense	Lamusara virus	Crocidura sp.	Gabon	kidney_RT-PCR [41]	LC706368—LC706436
	Nairoviridae	Orthonairovirus	Orthonairovirus thiaforaense	Thiafora virus	Crocidura sp.	Senegal	multiple organs_HTS [42]	KR537450.1—KR537452.1
	Nairoviridae	Orthonairovirus	unclassified species	Rasenna virus	Crocidura russula	Germany	multiple organs_HTS [OR713845]#	OR713845.1—OR713847.1
	Nairoviridae	Orthonairovirus	unclassified species	Lamgora virus	Crocidura sp.	Gabon	kidney_RT-PCR [41]	LC671712—LC671787
	Nairoviridae	Orthonairovirus	unclassified species	Cencurut virus	Suncus murinus	Singapore	lung+ spleen+kidney_HTS [43]	OM645180—OM645191; OP753746—OP753816
	Nairoviridae	Orthonairovirus	unclassified species	Crocidura tanakae nairovirus 1	Crocidura tanakae	China	Lung_HTS [17]	PP272734.1—PP272736.1
	Nairoviridae	Xinspiovirus	unclassified species	Crocidura tanakae nairovirus 2	Crocidura tanakae	China	Lung_HTS [17]	PP272737.1
	Orthomyxoviridae	Alphainfluenzavirus	Alphainfluenzavirus influenzae	influenza A virus	Anourosorex squamipes	China	Lung_HTS [17]	PP272465.1—PP272468.1; PP272511.1—PP272526.1; PP272633.1—PP272635.1
	Paramyxoviridae	Henipavirus	unclassified species	Daeryong virus	Crocidura shantungensis	South Korea	kidney_HTS [44]	MZ574409.1
	Paramyxoviridae	Henipavirus	unclassified species	Gamak virus	Crocidura lasiura	South Korea	kidney_HTS [44]	MZ574407.1—MZ574408.1
	Paramyxoviridae	Henipavirus	unclassified species	Langya virus	Crocidura lasiura; Crocidura shantungensis	China	diverse samples_HTS+isolation [45]	OM101126.1—OM101130.1
	Paramyxoviridae	Henipavirus	unclassified species	Melian virus	Crocidura grandiceps	Guinea	kidney_HTS [46]	OK623353.1
	Paramyxoviridae	Henipavirus	unclassified species	Denwin virus	Crocidura russula	Belgium; Germany	kidney_HTS [46] multiple organs_HTS; [OR713882]#	OR713882.1—OR713883.1
	Paramyxoviridae	Henipavirus	unclassified species	Hasua virus	Crocidura russula	Germany	multiple organs_HTS [OR713881]#	OR713881.1
	Paramyxoviridae	Henipavirus	unclassified species	Lechcodon virus	Crocidura russula	Germany	multiple organs_HTS [OR713879]#	OR713879.1—OR713880.1
	Paramyxoviridae	Henipavirus	unclassified species	Resua virus	Crocidura russula	Germany	multiple organs_HTS [OR713876]#	OR713876.1
	Paramyxoviridae	Henipavirus	unclassified species	Ninorex virus	Sorex minutus	Belgium	kidney_HTS [47]	OQ438286.1
	Paramyxoviridae	Henipavirus	unclassified species	Jinmen shrew henipavirus 1	Crocidura shantungensis	China	multiple organs and feces_HTS [11]	OM030314.1
	Paramyxoviridae	Henipavirus	unclassified species	Jinmen shrew henipavirus 2	Crocidura shantungensis	China	multiple organs and feces_HTS [11]	OM030315.1
	Paramyxoviridae	Henipavirus	unclassified species	Wenzhou shrew henipavirus 1	Suncus murinus	China	multiple organs and feces_HTS [11]	OQ715593.1
	Paramyxoviridae	Henipavirus	unclassified species	Wenzhou shrew henipavirus 2	Chodsigoa smithii	China	multiple organs and feces_HTS [11]	OQ715594.1
	Paramyxoviridae	Jeilongvirus	Jeilongvirus beilongi	Beilong virus	Crocidura shantungensis; Suncus murinus	China	diverse samples_RT-PCR [48]	MT123393.1; MT123396.1; MT123444.1; MT123446.1; MT123448.1—MT123451.1; MT123459.1—MT123462.1; MT123469.1; MT649435.1—MT649436.1
	Phenuiviridae	Bandavirus	Bandavirus dabieense*	severe fever with thrombocytopenia syndrome virus	Suncus murinus	China	serum+spleen_RT-PCR+serology [49]	KF770995.1; KF770998.1
	Phenuiviridae	unclassified genera	unclassified species	Wufeng shrew phenuivirus 1	Anourosorex squamipes	China	multiple organs and feces_HTS [11]	OQ715516.1—OQ715517.1
	Phenuiviridae	unclassified genera	unclassified species	Wufeng shrew phenuivirus 2	Crocidura attenuata	China	multiple organs and feces_HTS [11]	OQ715518.1
	Phenuiviridae	unclassified genera	unclassified species	Wufeng shrew phenuivirus 3	Chodsigoa smithii	China	multiple organs and feces_HTS [11]	OQ715519.1
	Phenuiviridae	unclassified genera	unclassified species	Wufeng shrew phenuivirus 4	Chodsigoa smithii	China	multiple organs and feces_HTS [11]	OQ715520.1
	Phenuiviridae	unclassified genera	unclassified species	Wufeng shrew phenuivirus 5	Crocidura attenuata	China	multiple organs and feces_HTS [11]	OQ715521.1
	Phenuiviridae	unclassified genera	unclassified species	Wufeng shrew phenuivirus 6	Crocidura attenuata	China	multiple organs and feces_HTS [11]	OQ715522.1
	Phenuiviridae	unclassified genera	unclassified species	Wufeng shrew phenuivirus 7	Anourosorex squamipes	China	multiple organs and feces_HTS [11]	OQ715523.1
	Phenuiviridae	unclassified genera	unclassified species	Wufeng shrew phenuivirus 8	Crocidura attenuata	China	multiple organs and feces_HTS [11]	OQ715524.1
	Phenuiviridae	unclassified genera	unclassified species	Wufeng shrew phenuivirus 9	Anourosorex squamipes	China	multiple organs and feces_HTS [11]	OQ715525.1
	Phenuiviridae	unclassified genera	unclassified species	Wufeng shrew phenuivirus 10	Anourosorex squamipes	China	multiple organs and feces_HTS [11]	OQ715526.1
	Phenuiviridae	unclassified genera	unclassified species	Wufeng shrew phenuivirus 11	Chodsigoa smithii	China	multiple organs and feces_HTS [11]	OQ715527.1
	Phenuiviridae	unclassified genera	unclassified species	Wufeng shrew phenuivirus 12	Chodsigoa smithii	China	multiple organs and feces_HTS [11]	OQ715528.1
	Phenuiviridae	unclassified genera	unclassified species	Wufeng shrew phenuivirus 13	Chodsigoa smithii	China	multiple organs and feces_HTS [11]	OQ715529.1
	Phenuiviridae	unclassified genera	unclassified species	Wufeng shrew phenuivirus 14	Chodsigoa smithii	China	multiple organs and feces_HTS [11]	OQ715530.1
	Phenuiviridae	unclassified genera	unclassified species	Wufeng shrew phenuivirus 15	Crocidura attenuata	China	multiple organs and feces_HTS [11]	OQ715531.1
	Phenuiviridae	unclassified genera	unclassified species	Wufeng shrew phenuivirus 16	Chodsigoa smithii	China	multiple organs and feces_HTS [11]	OQ715532.1
	Rhabdoviridae	Lyssavirus	Lyssavirus mokola	Mokola virus	Crocidura sp.	Nigeria	multiple organs_isolation+serology+sequencing [50]	KF155005.1
	Rhabdoviridae	Lyssavirus	Lyssavirus rabies	Mokola virus	Suncus murinus	China	Lung_HTS [17]	PP272765.1
	Rhabdoviridae	Tupavirus	unclassified species	Wufeng shrew tupavirus 1	Chodsigoa smithii	China	multiple organs and feces_HTS [11]	OQ715715.1
	Rhabdoviridae	unclassified genera	unclassified species	Wufeng shrew rhabdovirus 2	Anourosorex squamipes; Chodsigoa smithii	China	multiple organs and feces_HTS [11]	OQ715686.1; OQ715701.1
	Rhabdoviridae	unclassified genera	unclassified species	Wufeng shrew rhabdovirus 4	Anourosorex squamipes	China	multiple organs and feces_HTS [11]	OQ715703.1
	Rhabdoviridae	unclassified genera	unclassified species	Wufeng shrew rhabdovirus 6	Crocidura attenuata	China	multiple organs and feces_HTS [11]	OQ715684.1
	Rhabdoviridae	unclassified genera	unclassified species	Wufeng shrew rhabdovirus 7	Chodsigoa smithii	China	multiple organs and feces_HTS [11]	OQ715674.1
	Rhabdoviridae	unclassified genera	unclassified species	Wufeng shrew rhabdovirus 10	Chodsigoa smithii	China	multiple organs and feces_HTS [11]	OQ715679.1
	Rhabdoviridae	unclassified genera	unclassified species	Wufeng shrew rhabdovirus 15	Blarinella griselda	China	multiple organs and feces_HTS [11]	OQ715713.1
	Rhabdoviridae	unclassified genera	unclassified species	Wufeng shrew rhabdovirus 18	Anourosorex squamipes	China	multiple organs and feces_HTS [11]	OQ715707.1
	Rhabdoviridae	unclassified genera	unclassified species	Anourosorex squamipes rhabdovirus	Anourosorex squamipes	China	Lung_HTS [17]	PP272473.1
	Bunyavirales	unclassified families	unclassified species	Wufeng shrew bunyavirus 1	Crocidura attenuata	China	multiple organs and feces_HTS [11]	OQ715489.1
	Bunyavirales	unclassified families	unclassified species	Wufeng shrew bunyavirus 2	Anourosorex squamipes	China	multiple organs and feces_HTS [11]	OQ715490.1
	Bunyavirales	unclassified families	unclassified species	Wufeng shrew bunyavirus 3	Chodsigoa smithii	China	multiple organs and feces_HTS [11]	OQ715491.1
	Bunyavirales	unclassified families	unclassified species	Wufeng shrew bunyavirus 4	Crocidura attenuata	China	multiple organs and feces_HTS [11]	OQ715492.1
Table 3 in the main text	Arteriviridae	Muarterivirus	Muarterivirus afrigant	Olivier's shrew virus 1	Crocidura olivieri guineensis	Guinea	diverse sample_HTS [70]	NC_035127.1
	Arteriviridae	Muarterivirus	unclassified species	Wufeng shrew arterivirus 1	Anourosorex squamipes	China	multiple organs _HTS [11]	OQ715745.1—OQ715746.1
	Arteriviridae	Muarterivirus	unclassified species	Jingmen shrew arterivirus 1	Crocidura shantungensis	China	multiple organs _HTS [11]	OQ715736.1
	Arteriviridae	Muarterivirus	unclassified species	Jingmen shrew arterivirus 2	Crocidura shantungensis	China	multiple organs _HTS [11]	OQ715737.1
	Arteriviridae	unclassified genus	unclassified species	Crocidura shantungensis arterivirus 1	Crocidura shantungensis	China	Lung_HTS [17]	PP272607.1; PP272479.1—PP272480.1; PP272745.1—PP272746.1
	Arteriviridae	unclassified genus	unclassified species	Crocidura shantungensis arterivirus 2	Crocidura shantungensis	China	Lung_HTS [17]	PP272608.1; PP272481.1
	Arteriviridae	unclassified genus	unclassified species	Crocidura shantungensis arterivirus 3	Crocidura shantungensis	China	Lung_HTS [17]	PP272609.1—PP272610.1; PP272482.1
	Astroviridae	Bastrovius	unclassified species	Wufeng shrew bastrovirus 1	Chodsigoa smithii	China	multiple organs and feces_HTS [11]	OQ802760.1
	Astroviridae	Bastrovius	unclassified species	Wufeng shrew bastrovirus 2	Chodsigoa smithii	China	multiple organs and feces_HTS [11]	OQ802761.1
	Astroviridae	Bastrovius	unclassified species	Wufeng shrew bastrovirus 3	Chodsigoa smithii	China	multiple organs and feces_HTS [11]	OQ802762.1
	Astroviridae	Mamastrovirus	unclassified species	shrew astrovirus	Crociduraattenuata; Episoriculus leucops	China	feces_RT-PCR [71]	KJ571485.1; KJ571481.1
	Astroviridae	Mamastrovirus	unclassified species	Jingmen shrew astrovirus 1	Crocidura shantungensis	China	multiple organs and feces_HTS [11]	OQ802733.1
	Astroviridae	Mamastrovirus	unclassified species	Wufeng shrew astrovirus 1	Anourosorex squamipes	China	multiple organs and feces_HTS [11]	OQ802758.1—OQ802759.1
	Astroviridae	unclassified genera	unclassified species	Wenzhou rodent astrovirus 1	Suncus murinus	China	multiple organs and feces_HTS [11]	OQ802753.1—OQ802755.1
	Caliciviridae	Lagovirus	Lagovirus europaeus *	Rabbit hemorrhagic disease virus	Crocidura russula	Spain	liver_RT-PCR [72]	KY498555.1
	Coronaviridae	Alphacoronavirus	unclassified species	shrew alphacoronavirus	Sorex araneus	United Kingdom; Russia	liver_RT-PCR [73]	KU739074.1; ON533862.1
	Coronaviridae	Alphacoronavirus	unclassified species	shrew alphacoronavirus	Suncus murinus	China	rectum_RT-PCR [74]	MT064739—MT064746; KF294384—KF294386; KY967715.1—KY967735.1; NC_035191;
	Coronaviridae	Alphacoronavirus	Alphacoronavirus soricis	Common shrew coronavirus	Sorex araneus	China	pharyngeal and anal swabs_HTS [75]	KY370053.1
	Coronaviridae	Alphacoronavirus	unclassified species	Wufeng shrew alphacoronavirus 1	Suncus murinus	China	multiple organs and feces_HTS [11]	No sequences
	Flaviviridae	Orthoflavivirus	Orthoflavivirus encephalitidis *	tick-borne encephalitis virus	Sorex araneus	Russia	sera_RT-PCR+isolation [76, 77]	KT124634.1
	Flaviviridae	Orthoflavivirus	Orthoflavivirus powassanense*	Powassan virus 2	Blarina brevicauda	United States	spleen+brain_PCR [78]	MZ148231.1; MZ148251.1
	Flaviviridae	Orthoflavivirus	Orthoflavivirus usutuense*	Usutu virus	Crocidura sp.	Senegal	brain_RT-PCR+isolation [79]	AF013412.1
	Flaviviridae	Pegivirus	Pegivirus neotomae*	rodent pegivirus	Suncus murinus	China	sera_RT-PCR [80]	No sequences
	Flaviviridae	Pegivirus	unclassified species	Wufeng shrew pegivirus 2	Chodsigoa smithii	China	multiple organs and feces_HTS [11]	OQ715404.1
	Flaviviridae	Hepacivirus	unclassified species	Suncus murinus hepacivirus	Suncus murinus	China	multiple organs and feces_HTS [11]	OQ715395.1—OQ715396.1
	Flaviviridae	Hepacivirus	unclassified species	Wufeng rodent hepacivirus 3	Chodsigoa smithii	China	multiple organs and feces_HTS [11]	OQ715398.1
	Flaviviridae	Hepacivirus	unclassified species	Wufeng shrew hepacivirus 1	Crocidura attenuata	China	multiple organs and feces_HTS [11]	OQ715402.1
	Flaviviridae	Pestivirus	unclassified species	Wufeng shrew pestivirus 1	Chodsigoa smithii	China	multiple organs and feces_HTS [11]	OQ715405.1
	Hepeviridae	Paslahepevirus	unclassified species	shrew hepatitis E virus	Suncus murinus	China	serum_RT-PCR+serology [81]	KC473527.1—KC473531.1
	Hepeviridae	unclassified genera	unclassified species	Wufeng shrew hepevirus 2	Crocidura attenuata; Chodsigoa smithii	China	multiple organs and feces_HTS [11]	OQ715547.1—OQ715548.1
	Hepeviridae	unclassified genera	unclassified species	Wufeng shrew hepe-like virus 1	Chodsigoa smithii	China	multiple organs and feces_HTS [11]	OQ715546.1
	Hepeviridae	unclassified genera	unclassified species	Wufeng shrew hepevirus 2	Chodsigoa smithii; Crocidura attenuata	China	multiple organs and feces_HTS [11]	OQ715547.1—OQ715548.1
	Hepeviridae	unclassified genera	unclassified species	shrew hepatitis E virus	Crocidura russula	Germany	multiple organs_HTS [OR713884]#	OR713884.1—OR713885.1
	Hepeviridae	unclassified genera	unclassified species	Crocidura lasiura hepevirus	Crocidura lasiura	China	Lung_HTS [17]	PP272501.1
	Nodaviridae	unclassified genus	unclassified species	Jingmen shrew nodavirus 1	Crocidura shantungensis	China	multiple organs and feces_HTS [11]	OQ715772.1
	Nodaviridae	unclassified genus	unclassified species	Wufeng shrew nodavirus 1	Chodsigoa smithii	China	multiple organs and feces_HTS [11]	OQ715788.1
	Nodaviridae	unclassified genus	unclassified species	Wufeng shrew nodavirus 2	Chodsigoa smithii; Crocidura attenuata	China	multiple organs and feces_HTS [11]	OQ715789.1—OQ715790.1
	Nodaviridae	unclassified genus	unclassified species	Wufeng shrew nodavirus 4	Chodsigoa smithii	China	multiple organs and feces_HTS [11]	OQ715792.1
	Nodaviridae	unclassified genus	unclassified species	Wufeng shrew nodavirus 6	Chodsigoa smithii	China	multiple organs and feces_HTS [11]	OQ715794.1
	Nodaviridae	unclassified genus	unclassified species	Wufeng shrew nodavirus 7	Chodsigoa smithii	China	multiple organs and feces_HTS [11]	OQ715795.1
	Nodaviridae	unclassified genus	unclassified species	Wufeng shrew nodavirus 8	Crocidura attenuata; Anourosorex squamipes	China	multiple organs and feces_HTS [11]	OQ715796.1—OQ715798.1
	Nodaviridae	unclassified genus	unclassified species	Wufeng shrew nodavirus 10	Crocidura attenuata	China	multiple organs and feces_HTS [11]	OQ715800.1
	Nodaviridae	unclassified genus	unclassified species	Wufeng shrew nodavirus 12	Anourosorex squamipes	China	multiple organs and feces_HTS [11]	OQ715802.1
	Nodaviridae	unclassified genus	unclassified species	Wufeng shrew nodavirus 13	Crocidura attenuata; Blarinella griselda	China	multiple organs and feces_HTS [11]	OQ715803.1—OQ715804.1
	Nodaviridae	unclassified genus	unclassified species	Wufeng shrew nodavirus 15	Chodsigoa smithii	China	multiple organs and feces_HTS [11]	OQ715806.1
	Nodaviridae	unclassified genus	unclassified species	Wufeng shrew nodavirus 16	Chodsigoa smithii	China	multiple organs and feces_HTS [11]	OQ715807.1
	Nodaviridae	unclassified genus	unclassified species	Wufeng shrew nodavirus 17	Crocidura attenuata	China	multiple organs and feces_HTS [11]	OQ715808.1
	Picornaviridae	Dicipivirus	unclassified species	Crocidura lasiura picornavirus 2	Crocidura lasiura	China	Lung_HTS [17]	PP272555.1
	Picornaviridae	Hepatovirus	Hepatovirus ishrewi	shrew hepatovirus	Sorex araneus	Germany	diverse samples_RT-PCR+isolation [82]	KT452654.1—KT452663.1
	Picornaviridae	Hepatovirus	unclassified species	Wufeng shrew picornavirus 1	Chodsigoa smithii	China	multiple organs and feces_HTS [11]	OQ716064.1
	Picornaviridae	Mischivirus	Mischivirus ehoushre	Mischivirus E	Suncus murinus	China	multiple organs and feces_HTS [11]	OQ716012.1—OQ716013.1
	Picornaviridae	Mischivirus	unclassified species	Wufeng shrew picornavirus 3	Crocidura attenuata	China	multiple organs and feces_HTS [11]	OQ716066.1
	Picornaviridae	Parechovirus	Parechovirus beljungani*	Ljungan Virus	Crocidura leucodon; Sorex antinorii	Italy	multiple organs_RT-PCR [83]	No sequences
	Picornaviridae	Parabovirus	unclassified species	Sorex caecutiens picornavirus	Sorex caecutiens	China	Lung_HTS [17]	PP272743.1
	Picornaviridae	unclassified genera	unclassified species	Wufeng shrew picornavirus 4	Anourosorex squamipes	China	multiple organs and feces_HTS [11]	OQ716067.1—OQ716068.1
	Picornaviridae	unclassified genera	unclassified species	Wenzhou shrew picornavirus 1	Suncus murinus; Chodsigoa smithii; Crocidura attenuata	China	multiple organs and feces_HTS [11]	OQ716058.1—OQ716061.1
	Picornaviridae	unclassified genera	unclassified species	Wufeng shrew picornavirus 2	Chodsigoa smithii	China	multiple organs and feces_HTS [11]	OQ716065.1
	Picornaviridae	unclassified genera	unclassified species	Wufeng shrew picornavirus 5	Chodsigoa smithii	China	multiple organs and feces_HTS [11]	OQ716069.1
	Picornaviridae	unclassified genera	unclassified species	Wufeng shrew picornavirus 6	Blarinella griselda	China	multiple organs and feces_HTS [11]	OQ716070.1
	Picornaviridae	unclassified genera	unclassified species	Crocidura lasiura picornavirus 1	Crocidura lasiura	China	Lung_HTS [17]	PP272650.1; PP272654.1—PP272755.1; PP272554.1
	Picornaviridae	unclassified genera	unclassified species	Suncus murinus picornavirus 12	Suncus murinus	China	Lung_HTS [17]	PP272653.1
	Picornaviridae	unclassified genera	unclassified species	Suncus murinus picornavirus 294	Suncus murinus	China	Lung_HTS [17]	NC_076199.1
	Hepelivirales unclassified family	unclassified genera	unclassified species	Wufeng shrew hepe-like virus 1	Chodsigoa smithii	China	multiple organs and feces_HTS [11]	OQ715544.1
	Nodamuvirales unclassified family	unclassified genera	unclassified species	Wufeng shrew nodamuvirus 1	Crocidura attenuata	China	multiple organs and feces_HTS [11]	OQ715813.1
	Nodamuvirales unclassified family	unclassified genera	unclassified species	Wufeng shrew nodamuvirus 2	Crocidura attenuata	China	multiple organs and feces_HTS [11]	OQ715814.1
Table 4 in the main text	Adenoviridae	Mastadenovirus	unclassified species	Asian house shrew adenovirus	Suncus murinus; Sorex araneus	China	feces_PCR [95]	KU258181; KU258168; KY369965
	Adenoviridae	Mastadenovirus	unclassified species	shrew adenovirus	Sylvisorex sp.	Cameroon	feces_PCR [96]	KY369965.1
	Hepadnaviridae	Orthohepadnavirus	Orthohepadnavirus soricisinensis	shrew hepatitis B virus	Anourosorex squamipes; Crocidura attenuata; Crocidura lasiura	China	liver_PCR [97]	MH484439.1—MH484442.1
	Orthoherpesviridae	unclassified genus	unclassified species	Shrew herpesvirus CMR 2	Crocidura spp.	Cameroon	liver_PCR [97]	KY398041
		unclassified genus	unclassified species	Shrew herpesvirus CMR 3; Shrew herpesvirus DRC 1	Crocidura spp.	Cameroon; Congo (DRC)	liver_PCR [97]	KY398042; KY398045
		unclassified genus	unclassified species	Shrew herpesvirus CMR 1; Shrew herpesvirus DRC2	Crocidura spp.	Cameroon; Congo (DRC)	liver+spleen_PCR [74]	KY398040; KY398046
		unclassified genus	unclassified species	Shrew herpesvirus CMR 5; Shrew herpesvirus DRC3	Crocidura spp.	Cameroon; Congo (DRC)	liver+spleen_PCR [74]	KY398038; KY398039; KY765894
	Polyomaviridae	Alphapolyomavirus	Alphapolyomavirus saraneus	Sorex araneus polyomavirus 1	Sorex araneus; Sorex coronatus; Sorex minutus	Germany and Norway	diverse samples_PCR [98]	MF374995.1—MF374998.1
	Poxviridae	Orthopoxvirus	Orthopoxvirus monkeypox*	monkeypox virus	Crocidura littoralis	Zambia and Congo	sera+spleen_PCR+serology [99]	MT724770.1
	Poxviridae	Orthopoxvirus	unclassified species	shrew orthopoxvirus	Sorex araneus	Norway	lung_PCR [54]	No sequences
Table 5 in the main text	Anelloviridae	Rhotorquevirus	Rhotorquevirus murid 1	Torque teno rodent virus 3	Suncus murinus	China	throat+sera_PCR [104]	MW055879.1
	Parvoviridae	Protoparvovirus	Rodent protoparvovirus 1	Mpulungu bufavirus	Crocidura hirta	Zambia	spleen+intestinal contents_HTS+ PCR [105]	LC011426.1—LC011429.1
	Parvoviridae	Bocaparvovirus	unclassified species*	porcine bocavirus G4	Suncus murinus	China	feces+sera_PCR [106]	No sequences
	Parvoviridae	Dependoparvovirus	unclassified species	shrew adeno-associated virus	Suncus murinus	China	feces+sera_PCR [107]	No sequences
Table 6 in the main text	Picobirnaviridae unclassified genus	Picobirnaviridae unclassified genus	unclassified species	shrew picobirnavirus 1	Crocidura lasiura	China	Lung_HTS [17]	PP272544.1
	Sedoreoviridae	Orbivirus	Orbivirus caerulinguae*	Bluetongue virus	unknown shrews	Unknown (Africa)	sera_serology [110]	No sequences
	Sedoreoviridae	Orbivirus	unclassified species	Wufeng shrew orbivirus	Chodsigoa smithii	China	multiple organs and feces_HTS [11]	OQ716275.1
	Sedoreoviridae	Rotavirus	Rotavirus alphagastroenteritidis*	Rotavirus A	Suncus murinus; Chodsigoa smithii	China	feces_RT-PCR [111]; multiple organs and feces_HTS [11]	OQ716253.1; OQ716256.1—OQ716258.1
	Sedoreoviridae	Rotavirus	unclassified species	Jingmen shrew rotavirus 1	Crocidura shantungensis	China	multiple organs and feces_HTS [11]	OQ716246.1
	Sedoreoviridae	Rotavirus	unclassified species	Wufeng shrew rotavirus 1	Blarinella griselda; Crocidura attenuata	China	multiple organs and feces_HTS [11]	OQ716290.1—OQ716291.1
	Sedoreoviridae	Rotavirus	unclassified species	Wufeng shrew rotavirus 2	Anourosorex squamipes; Chodsigoa smithii	China	multiple organs and feces_HTS [11]	OQ716292.1—OQ716293.1
	Sedoreoviridae	Rotavirus	unclassified species	Crocidura shantungensis rotavirus 9	Crocidura shantungensis	China	Lung_HTS [17]	PP272728.1
	Sedoreoviridae	Rotavirus	unclassified species	Crocidura shantungensis rotavirus 10	Crocidura shantungensis	China	Lung_HTS [17]	PP272711.1
	Sedoreoviridae	unclassified genera	unclassified species	Wufeng shrew reo-like virus 2	Crocidura attenuata	China	multiple organs and feces_HTS [11]	OQ716278.1
	Sedoreoviridae	unclassified genera	unclassified species	Wufeng shrew reo-like virus 8	Chodsigoa smithii	China	multiple organs and feces_HTS [11]	OQ716285.1
	Sedoreoviridae	unclassified genera	unclassified species	Wufeng shrew reo-like virus 3	Crocidura attenuata	China	multiple organs and feces_HTS [11]	OQ716279.1
	Spinareoviridae	Cypovirus	unclassified species	Wufeng shrew cypovirus 1	Crocidura attenuata	China	multiple organs and feces_HTS [11]	OQ716273.1
	Spinareoviridae	Cypovirus	unclassified species	Wufeng shrew cypovirus 2	Crocidura attenuata	China	multiple organs and feces_HTS [11]	OQ716274.1
	Spinareoviridae	Orthoreovirus	unclassified species	Wenzhou shrew orthoreovirus 1	Suncus murinus	China	multiple organs and feces_HTS [11]	OQ716269.1
	Spinareoviridae	Orthoreovirus	unclassified species	mammalian orthoreovirus	Crocidura shantungensis	China	multiple organs and feces_HTS [11]	OQ716248.1
	Spinareoviridae	unclassified genera	unclassified species	Wufeng shrew reovirus 1	Chodsigoa smithii	China	multiple organs and feces_HTS [11]	OQ802781.1
	Spinareoviridae	unclassified genera	unclassified species	Wenzhou shrew reovirus 1	Suncus murinus	China	multiple organs and feces_HTS [11]	OQ802778.1
	Spinareoviridae	unclassified genera	unclassified species	Wenzhou shrew reovirus 2	Suncus murinus	China	multiple organs and feces_HTS [11]	OQ716271.1
	Spinareoviridae	unclassified genera	unclassified species	Wufeng shrew reo-like virus 1	Chodsigoa smithii; Crocidura attenuata	China	multiple organs and feces_HTS [11]	OQ716276.1—OQ716277.1
	Spinareoviridae	unclassified genera	unclassified species	Wufeng shrew reo-like virus 4	Chodsigoa smithii	China	multiple organs and feces_HTS [11]	OQ716280.1
	Spinareoviridae	unclassified genera	unclassified species	Wufeng shrew reo-like virus 6	Chodsigoa smithii	China	multiple organs and feces_HTS [11]	OQ716283.1
	Spinareoviridae	unclassified genera	unclassified species	Wufeng shrew reo-like virus 7	Chodsigoa smithii	China	multiple organs and feces_HTS [11]	OQ716284.1
	Spinareoviridae	unclassified genera	unclassified species	Wufeng shrew reo-like virus 10	Crocidura attenuata	China	multiple organs and feces_HTS [11]	OQ716288.1
	Reovirales	unclassified family	unclassified species	Wufeng shrew reo-like virus 5	Chodsigoa smithii	China	multiple organs and feces_HTS [11]	OQ716281.1
	Reovirales	unclassified family	unclassified species	Wufeng shrew reo-like virus 9	Chodsigoa smithii	China	multiple organs and feces_HTS [11]	OQ716286.1—OQ716287.1
